# Supplementary material for: Serum levels of CTRP3 in diabetic nephropathy and its relationship with insulin resistance and kidney function
Source: PLoS One. 2019 Apr 22;14(4):e0215617. doi: 10.1371/journal.pone.0215617 (PMC6476508; doi:10.1371/journal.pone.0215617)
Supplement: S1 File — (XLSX) [file pone.0215617.s001.xlsx]

## Sheet: Sheet1
Groups	OHA	Statin	Gender	Age	BMI	SBP	DBP	FBG	Insulin	HOMAIR	TG	TC	LDL	HDL	Cr	UAE	eGFR	AST	ALT	IL6	TNF	Adiponectin	CTRP3
1	2	2	1	60	31.22	160	92	124	8.4	2.57185	221	169	94	36	0.73	4.56	86.4326	23	23	2.7	27.5	7.2	226.975
1	2	2	1	72	24.51	115	65	97.04	5.153	1.24543	83	192	116	59	0.87	9.31	91.6789	32	30	2.8	11.3	14	292.958
1	2	2	1	74	28.3	135	76	98	1.4	0.338765	161	169	104	47	0.89	12.2	88.8102	21	29	3.1	23.1	11.3	243.446
1	2	2	1	73	25.34	108	65	86	1.7	0.360988	132	149	102	37	1.24	3.75	60.7365	19	10	3.2	10.2	8.8	367.7
1	2	2	1	54	20.66	142	98	85	2.1	0.440741	107	210	120	43	1.15	12.3	70.4355	18	16	3.2	22.8	10.4	335.917
1	2	2	1	63	21.45	180	110	78	1.2	0.231111	103	104	59	50	0.84	14.2	98.0909	25	20	3.2	34.2	12.8	331.421
1	2	2	1	51	21.8	140	90	92.81	6.3	1.44667	169.6	206.1	124	48.6	1.1	8.6	55.6561	13.8	17.7	3.5	18.7	13.7429	242.198
1	2	2	1	57	33.8	120	80	123	7.8	2.36889	184	222	128	46	0.91	18	91.2718	16	31	3.9	23.5	7.5	244.54
1	2	2	1	47	28.41	110	80	81.5	5.6	1.13383	156.1	246.3	164	51.1	0.86	18	101.313	18	17.6	3.9	19.8	6.24428	289.532
1	2	2	1	54	23.89	129	76	98	3.2	0.774321	107	178	91	57	1.18	4.13	68.3731	20	23	4.2	20.3	17.8	303.561
1	2	2	1	58	30.68	128	68	118	3.8	1.10716	80	195	100	37	0.93	9	88.6968	31	23.1	4.3	15.4	7.8	258.449
1	2	2	1	67	29.75	135	80	106	3.2	0.837531	231	168	103	45	1.09	8	53.2149	24	19	4.3	12.5	12	216.667
1	2	2	1	49	30.8	120	89	88.21	8.8	1.9121	115.1	161	103	34.8	0.9	1.99	95.3251	24.3	26.3	4.6	13.2	14.639	275.278
1	2	2	1	73	23.92	130	80	85	5.8	1.21728	85	152	90	48	1.01	6.34	57.1052	17	12	4.6	21.8	9.9	263.825
1	2	2	1	58	21.22	100	60	88	2.5	0.54321	167	94	45	45	0.74	12.2	115.463	11	19	4.6	27.5	8.2	331.65
1	2	2	1	61	27.72	115	60	79	6.5	1.2679	79	153	65	50	1.11	11.4	71.5794	13	18	4.8	37.6	11.2	244.591
1	2	2	1	48	24.76	118	68	93	4.3	0.987407	77	198	115	40	1.06	12.6	79.2534	15	7	5.3	24.6	18.2	333.57
1	2	2	1	65	24.8	135	82	84	6.9	1.43111	113	153	78	45	1.07	6.6	54.6999	14	9	5.3	11.1	14.5	209.087
1	2	2	1	47	21.22	136	86	95	6.5	1.52469	70	189	131	50	1.06	13	79.5929	18	17	5.7	27.4	12	242.12
1	2	2	1	57	27.68	140	75	109	1.5	0.403704	93	125	72	29	1.1	4.98	73.3336	19	19	5.8	11.4	13.2	335.99
1	2	2	1	74	25.39	142	95	88	6.5	1.41235	42	189	122	44	0.93	11.4	84.4169	15	19	5.9	13.2	15.6	362.369
1	2	2	1	49	25.47	133	92	107	2.3	0.607654	212	146	90	34	0.83	20	104.662	25.4	29	5.9	22.1	15.7	305.38
1	2	2	1	58	23.77	124	96	104	2.1	0.539259	141	159	104	44	0.96	13.6	85.5059	17	20	6.2	10.6	17.9	333.547
1	2	2	1	67	30.42	132	74	93	2.8	0.642963	59	98	62	53	1.12	1.6	51.5734	12	20	6.2	9.6	9.5	221.938
1	2	2	1	47	32.45	120	79	73	7.5	1.35185	57	104	68	54	1.13	11.6	54.8565	18	32	6.3	21.3	11.1	214.433
1	2	2	1	54	21.6	123	83	99	4.5	1.1	178	196	91	48	1.07	12.1	76.547	12	14	6.4	14.3	8.8	322.981
1	2	2	1	58	22.86	98	61	79	4.3	0.838765	111	164	83	49	0.99	11.3	82.5228	18.5	7	6.7	26.8	9	298.165
1	2	2	1	59	25.78	140	79	121	4.9	1.46395	45	159	106	39	0.59	9	149.44	25	31	7.2	18.3	16.6	273.828
1	2	2	1	61	24.26	135	75	86	2.1	0.445926	151	182	105	37	1.21	15.2	48.0796	21	21	7.3	28.4	14.4	254.528
1	2	2	1	58	28.39	105	75	98	4.3	1.04049	125	235	134	51	1.08	12.4	55.3822	14	10	7.4	14.2	7.8	257.044
1	2	2	1	48	27.11	108	65	93	1.5	0.344444	124	140	74	28	1	19.4	84.7659	18	15	7.5	27.5	6.5	357.143
1	2	2	1	46	23.74	130	84	94	6.5	1.50864	155	127	75	48	1.21	8	50.9146	11	11	7.8	33	11.1	255.78
1	2	2	1	56	22.23	118	80	97.59	1.7	0.411358	182.6	256	161	56.6	0.6	10	148.13	18	16.2	7.8	26.9	5.77691	292.93
1	2	2	1	46	28.93	110	60	82.6	4.9	1.0042	207.6	163.7	73	49.2	1.07	14.3	79.0796	18	16.2	8.4	19.6	7.20937	349.697
1	2	2	1	56	26.71	115	60	99	3.2	0.782222	87	194	130	47	0.62	2.87	142.63	21	22	8.7	27.4	18.5	257.044
1	2	2	1	63	23.46	126	70	96.86	3.8	0.910123	93.8	213.3	142	52.6	0.9	12.2	67.2132	18.1	10.5	8.9	33.5	7.95855	311.005
1	2	2	2	53	21.71	145	99	93	4.5	1.03333	187	165	78	48	1.04	10.6	79.4015	16	17	2.9	27.9	10.6	453.357
1	2	2	2	64	23.53	132	75	87	2.3	0.494074	78	201	134	48	0.86	13.4	95.1584	12	11	2.9	36.5	11.9	508.309
1	2	2	2	52	25.07	128	62	87	2.1	0.451111	134	132	51	42	0.78	14	82.4311	23.2	38	3.1	15.6	17.8	498.084
1	2	2	2	59	24.77	132	91	85	2.4	0.503704	42	172	89	48	0.7	5.8	122.684	7	12	3.5	24.1	11.8	367.751
1	2	2	2	54	29.87	130	76	96	2.7	0.64	61	210	163	46	1.03	7.2	79.9876	14	15	4.1	23.4	7.8	367.79
1	2	2	2	58	24.01	143	90	84	1.1	0.228148	125	225	126	51	1	11.4	60.5259	20	14	4.1	24.8	10.6	357.143
1	2	2	2	49	26.9	135	96	93	2.3	0.528148	104	87	42	52	1.3	5.88	46.2718	31	10	4.3	28.3	13.7	320.79
1	2	2	2	64	31.62	105	75	82	0.8	0.161975	188	219	142	52	0.65	3	131.449	18	24	4.3	21.4	9.4	437.71
1	2	2	2	62	20.57	116	73	84	1.3	0.26963	146	157	145	42	1.34	15.8	57.4088	14	9	4.6	22.4	7	529.532
1	2	2	2	53	23.23	125	75	109	6.1	1.64173	172	198	149	42	1.32	10.6	44.7452	29	26	5.2	10.2	8.8	331.41
1	2	2	2	56	20.81	140	75	92	2.4	0.545185	66	186	109	48	0.92	12.6	90.4523	15	16	5.3	23.5	11.9	426.579
1	2	2	2	48	20.96	110	80	99.1	0.8	0.195556	70.6	243	183	43	1.25	6.89	65.522	24	18.8	5.4	12.6	10.6011	367.9
1	2	2	2	52	30.12	120	70	90.7	8	1.79753	114.2	186.1	112	51.2	0.91	3.77	92.9888	17.1	26.7	5.7	18.5	11.4347	434.057
1	2	2	2	48	23.32	135	79	86	1.9	0.403457	187	176	132	39	1.18	11.4	51.9605	16	9	6.1	28.3	12.1	329.322
1	2	2	2	48	26.08	120	80	89	2.5	0.549383	108	98	56	46	0.93	2.75	92.1704	10	13	6.2	32.3	15.4	474.886
1	2	2	2	64	26.54	119	76	109	5.9	1.5879	130	179	120	57	1.05	13	75.5798	27	39	6.4	23.2	7.9	453.357
1	2	2	2	52	22.43	150	110	95	3.5	0.820988	144	145	102	50	0.83	6.6	76.7277	28	28	7.4	32.1	16.9	305.344
1	2	2	2	55	28.58	130	78	88	1.9	0.41284	59	200	136	49	0.81	9.6	105.154	13	25	7.9	19.7	8.9	405.933
1	2	2	2	61	26.03	140	95	80.03	2.9	0.57284	111.1	158.8	86	50.1	1.05	10.2	76.32	15.2	8.7	9.3	11.5	10.6011	423.108
2	2	2	1	54	28.23	160	91	128	11.6	3.66617	195	197	102	40	1.06	10.08	77.3809	20	29	2.6	15.3	11.8575	276.34
2	2	2	1	53	20.81	120	80	176	12.5	5.4321	170	232	161	48	1.49	7.28	52.4358	25	34	2.6	32.6	11.0479	178.63
2	2	2	1	69	22.31	110	70	125	6.9	2.12963	99	113	71	28	1.28	10.92	59.2252	16	25	3.5	24.5	6.4	234.88
2	2	2	1	70	30.08	120	70	159	7.6	2.9837	170	119	70	30	0.85	15.96	94.7128	26	27	4.2	26.1	5.6	305.4
2	2	2	1	61	28.56	135	80	143	9.3	3.2837	171	120	66	41	1.06	3.92	75.4898	22	21	4.3	12.6	10.417	266.33
2	2	2	1	64	23.03	130	80	154	12.2	4.63901	85	189	109	46	1.21	12	64.1688	15	11	4.5	27.1	6.96875	248.47
2	2	2	1	58	26.97	130	90	138	5.6	1.90815	156	136	76	38	1.31	8.96	59.7319	26	17	5.1	26.5	11.1	247.47
2	2	2	1	49	26.5	120	70	149	5.49	2.02346	116	174	98	53	1.28	8.68	63.4867	24	28	5.7	34.6	7.4	247.49
2	1	2	1	53	31.13	135	79	186	13.7	6.29185	141	231	161	47	1.38	4.48	57.2881	20	17	5.8	19.6	8.69818	202.2
2	2	2	1	73	27.8	120	67	198	6.2	3.03111	123	105	51	42	1.05	15.12	73.5878	23	15	6.1	24.6	10.2365	300.63
2	2	2	1	65	26.08	110	72	145	11.4	4.08148	183	148	97	46	1.43	3.08	52.7514	21	18	6.3	25.6	7.97143	322.53
2	2	2	1	52	27.18	133	92	158	12.2	4.75951	174	204	147	44	1.22	12.31	66.2987	18	16	6.6	27.4	11.0479	288.73
2	2	2	1	69	22.84	110	70	153	1.6	0.604444	72	102	61	30	1.38	14.3	54.3008	23	33	6.7	24.8	9.3	280.39
2	2	2	1	48	35.91	156	100	144	7.57	2.70222	76	187	116	56	1.08	20.16	77.5622	20	35	7.5	27.4	3.2	307.4
2	2	2	1	63	22.87	130	80	182	11.2	5.03309	125	172	97	38	1.02	4.76	78.4011	19	21	7.6	27.5	16.1491	322.5
2	2	2	1	55	34.11	100	60	137	5.4	1.82667	74	117	62	42	1.23	16.52	64.9335	27	26	8	27.3	3.5	186.36
2	2	2	1	55	27.66	110	70	165	13.2	5.37778	114	138	65	34	1.14	7.56	70.8845	20	24	8.2	27.8	7.5	218.33
2	2	2	1	68	27.68	145	60	147	15	5.44444	85	98	56	30	0.9	2.8	89.1903	32	35	8.4	32.1	8.9	236.67
2	2	2	1	54	29.07	150	110	152	17.2	6.45531	93.9	168.1	109	37.3	1.22	4.76	65.7927	32	28	8.4	31.4	12	219.54
2	2	2	1	61	27.72	144	96	138	2	0.681481	105	158	81	36	0.99	10.7	81.6823	28	23	8.5	27.6	11	237.66
2	1	1	1	51	31.12	140	93	231	13.6	7.75704	153	210	174	43	1.05	10.08	79.145	32	33	9.2	22	5.1336	183.78
2	2	2	1	49	22.54	135	75	159	3.5	1.37407	72.4	204	125	54	1.21	15.4	67.7437	16	17	9.7	26.4	7.88045	234.78
2	2	2	1	73	28.8	132	91	127	7.3	2.28914	135	213	137	39	1.29	3.64	43.0568	22	19	9.9	23.1	7.15137	257.12
2	2	2	1	51	32.78	115	60	162	16.5	6.6	221	210	130	41	1.03	10.92	80.9211	21	20	11.4	38.9	10.2365	201.5
2	2	1	1	70	27	110	70	150	3.6	1.33333	191	164	96	27	0.9	14.56	88.667	26	28	11.5	28	10.4	250.6
2	1	2	1	53	21.6	125	75	165	9.4	3.82963	187	98	49	46	1.46	12.32	53.6811	14	19	11.6	35.3	12.0372	234.86
2	2	2	1	65	32.91	108	65	137	8.4	2.84148	136	145	56	38	1.23	12.32	62.7684	20	23	11.6	28.6	7.69838	326.24
2	2	2	1	58	26.06	98	61	193	14.6	6.95753	185	185	92	38	1.05	4.2	77.1054	29	23	12.9	28.3	10.2365	302.15
2	2	2	1	53	26.07	180	120	214	18.7	9.88099	206	238	136	45	1.33	15.43	59.7806	21	11	13.4	31.2	7.97143	178.31
2	2	2	1	65	20.3	123	67	143	11.8	4.16642	179	135	87	37	0.93	7	86.6687	26	10	13.6	29.4	8.5	199.34
2	2	2	1	66	26.1	175	113	144	4	1.42222	149	263	153	45	1.18	4.76	65.6438	22	15	13.6	37.8	7.9	162.43
2	2	2	1	57	25.76	141	76	182	1.3	0.584198	198	199	139	37	1.34	8.96	58.3971	28	34	14.3	33.2	3.8	180.64
2	2	2	2	51	19.84	123	83	165	9.9	4.03333	139	233	139	46	1.08	3.92	76.6135	18	11	2.6	12.4	8.69818	329.89
2	2	2	2	45	30.35	118	68	187	23.1	10.6659	183	206	107	38	1.2	14	51.6345	23	28	3	26.3	7.97143	186.51
2	2	2	2	55	23.72	116	73	189	14.3	6.67333	153	102	54	44	1.43	18.48	40.4916	28	13	14.3	36.4	6.9	185.39
2	2	2	2	55	22.65	105	75	183	8.3	3.75037	174	187	98	50	1.37	18.2	57.3382	11	11	4.3	10.3	11.408	326.26
2	2	2	2	58	35	120	78	175	8.9	3.84568	105	235	174	36	1.28	8.4	45.5219	11	11	6.1	25.2	8.9	180.77
2	2	2	2	55	22.29	143	80	136	10	3.35803	162	143	87	36	1.53	18.48	37.4532	29	23	6.3	28.3	12.7551	402.92
2	2	2	2	62	19.34	116	73	158	3.4	1.32642	106	198	107	43	1.43	12.32	39.5188	15	10	6.6	27.5	11.3	379.42
2	2	2	2	65	31.12	165	80	143	0.7	0.24716	57.6	166	65	54	0.87	9.8	93.6023	9	15	6.8	28.6	13.52	372.1
2	1	2	2	52	29.94	160	92	179	9.4	4.15457	89	135	74	36	1.28	7.84	46.5423	18	16	6.8	25.4	9.11	200.24
2	1	2	2	52	23.94	150	110	154	9.3	3.5363	68	142	56	44	1.19	8.96	50.6276	24	25	7.1	36.7	5.42	179.44
2	2	2	2	60	28.08	140	90	179	12.3	5.4363	185	221	128	36	1.34	4.76	42.8818	15	13	7.6	28.1	6.5	204.21
2	1	2	2	66	24.12	128	62	160	8.4	3.31852	175	248	171	37	1.08	12.88	72.7067	24	30	2.5	22.9	14.53	441.05
2	2	1	2	53	24.75	146	86	159	2.5	0.981481	120.1	219.7	129	66.3	0.88	7.84	96.2835	20	28	8.1	25.7	9.4	346.4
2	1	2	2	75	31.55	135	76	176	10.9	4.73679	167	242	147	40	1.05	3.36	54.3034	9	10	8.7	38.6	5.1336	206.92
2	2	1	2	52	30.71	155	100	173	2.2	0.939753	188.4	233.8	140	56.1	0.98	15.68	85.3669	16	21	9.3	21.3	6.48	404.32
2	2	1	2	65	23.61	145	100	198	15.9	7.77333	124	186	96	41	1	12.6	59.1419	20	22	9.4	28.7	7.97143	189.33
2	2	2	2	58	22.81	135	87	172	11.3	4.79901	143	213	150	45	1.2	12.1	49.0417	24	19	9.9	14.2	9.604	246.48
2	2	2	2	63	29.93	100	60	167	9.8	4.04099	201	209	123	46	1.23	2.8	46.8706	26	29	10.5	32.4	9.69443	183.27
2	2	2	2	66	28.84	160	100	168	10.2	4.23111	132	138	87	45	1.13	14.56	69.007	16	11	10.5	36.4	15.4	339.8
2	1	1	2	60	30.36	170	80	172	8.9	3.77975	88.3	144	83	43	1.14	16.52	51.6754	30	36	5.3	15.4	12.3	333.82
2	2	2	2	65	32.39	140	92	168	13.1	5.43407	139	174	92	42	1.24	25.2	46.141	22	19	15.5	23.5	12.7551	186.45
2	1	1	2	46	29.98	145	99	125	4.3	1.32716	135	120	65	40	1.06	12.04	59.3163	21	21	15.5	25.3	6.51154	246.38
3	1	2	1	52	24.04	143	98	137	8	2.70617	66	152	79	38	2.15	243.66	34.4771	17	30	3.45	15.6	5.1	251.208
3	2	2	1	50	23.27	122	76	192	10	4.74074	90	121	90	42	1.64	243.66	47.4998	23	30	3.89	33.2	7.8	226.21
3	2	2	1	45	31.11	130	95	167	15.3	6.30889	256	192	97	35.9	2	233.53	28.6369	28	24	5.9	19.3	7.9	150.63
3	2	2	1	75	30.19	130	80	190	24.6	11.5407	111	272	164	40	2.2	321.69	31.1688	20	16	6.53	29.4	6.3	154.716
3	2	2	1	54	25	142	94	138	6.5	2.21482	279	250	181	41	2.41	213.27	29.9909	10	10	7.08	32.1	4.6	227.572
3	2	2	1	67	30.34	180	115	184	15	6.81482	178	94	71	35	3.65	354.87	13.1928	24	19	7.63	23.4	7	173.78
3	2	2	1	53	25.85	144	72	136	20.1	6.74963	98	207	138	48.7	2.46	255.82	29.3999	30	27	8.2	29.1	10.8	227.462
3	2	2	1	69	26.98	150	95	148	8.4	3.06963	179	127	81	38	1.6	117.11	45.7796	12	11	8.29	16.7	14.3	246.329
3	2	2	1	55	17.9	175	120	139	4.6	1.57876	92	208	124	38	1.37	154.55	57.3382	19	27	8.62	27.3	6.7	225.401
3	2	2	1	60	18.99	130	76	148	9.1	3.32543	286	241	170	45	3.65	131.55	18.1829	33	30	8.9	17.5	11.3	235.935
3	2	2	1	54	33.07	180	90	223	11.9	6.55235	188	191	106	45.9	4.02	216.31	12.33	25	38	8.9	32.8	11.3	150.115
3	2	2	1	66	32.29	110	70	172	11.7	4.96889	174	161	90	45	1.44	182.26	52.1669	12	13	9.06	28.5	8.6	233.813
3	2	2	1	58	20.1	130	92	165	4.931	1.9963	105	233	142	46	3.44	319.66	19.6042	16	17	9.1	35.4	7.4	197.194
3	2	2	1	73	26.26	129	79	189	15.3	7.14	140	148	83	36	2.41	266.96	20.9322	19	29	9.17	25.6	6.4	216.63
3	2	2	1	51	25.4	130	90	196	10.5	5.08148	221	173	133	38	2.2	268.99	33.707	16	33	9.3	31.1	8.7	175.265
3	2	2	1	45	28.43	120	80	199	7.1	3.48864	259	232	194	45	2.2	267.97	34.5744	28	28	9.5	27.6	3.2	149.631
3	2	2	1	63	23.61	130	80	158	9.6	3.74519	228	208	104	43	1.48	202.56	51.0229	21	20	9.61	26.5	13.8	226.31
3	1	2	1	61	29.09	180	120	196	7.1	3.43605	103	221	143	46	2.3	334.55	30.8786	30	30	9.7	28.3	3.1	167.041
3	2	2	1	69	36.75	135	65	184	5	2.27161	214	208	140	40	2.41	126.21	28.5351	19	14	9.72	23.4	6.1	239.31
3	1	2	1	57	25.27	140	84	168	2.431	0.995556	133	231	136	54	1.44	175.8	53.7428	22	34	10.1	39.7	12.6	285.401
3	2	2	1	53	23.26	146	76	165	11	4.48148	288	194	127	39	3.38	211.25	15.1189	12	19	10.16	35.4	6.1	164.87
3	2	2	1	59	30.97	136	88	177	20.1	8.78444	100	180	92	54	3.58	1109.42	13.8437	25	27	10.2	29.8	6.3	150.42
3	2	2	1	53	31.55	120	90	175	11.042	4.75309	121	263	168	43	2.63	280.13	27.218	19	23	10.5	17.4	9.9	217.664
3	2	2	1	65	32.84	180	115	145	9.3	3.32963	208	206	131	45	2.15	268.99	32.9502	29	29	10.5	27.8	6.9	206.022
3	2	2	1	59	27.71	140	92	153	10	3.77778	74	186	114	35	2.3	266.96	31.0882	30	27	10.93	33	6.3	227.472
3	1	1	1	44	30.63	140	80	178	9.4	4.13136	266	178	84	39.9	1.69	213.27	47.0881	20	36	11	28.3	6.8	194.102
3	2	2	1	49	25.01	130	80	183	22.3	10.0763	148	220	124	43	3.94	134.31	17.346	15	16	11.1	33.2	5	191.882
3	2	1	1	53	25.87	136	80	172	23.1	9.81037	77	121	81	37	2.3	456.55	23.5752	29	25	12	34	5.1	173.98
3	1	2	1	75	20.85	116	66	168	12.2	5.06074	93	236	132	39	2.2	227.45	31.1688	16	14	12.14	36.5	6.9	228.471
3	2	2	1	50	29.92	134	84	168	10.8	4.48	188	131	74	41	2.86	222.85	25.0021	19	18	12.47	28.2	4.5	227.566
3	2	2	1	46	22.92	145	96	137	9.4	3.17975	179	176	103	38	3.31	291.28	15.9403	26	29	13.2	31	8.6	173.89
3	2	2	1	55	29.84	174	88	166	6.181	2.54123	96	172	110	42	2.2	155.56	33.1943	19	23	13.5	37.9	8	239.301
3	2	2	1	45	25.2	150	80	178	9.1	3.99951	141	108	32	46.5	4.02	358.18	17.2438	15	19	13.9	39.2	5.8	180.243
3	2	2	1	49	32.49	130	90	200	5	2.46914	162	196	113	49.1	1.37	270	58.6986	23	34	14.2	34.9	6.3	196.375
3	2	2	1	69	30.94	120	83	148	11.5	4.20247	204	202	96	39	4.02	110.03	15.8107	10	11	15.6	39.5	6.1	149.64
3	2	2	2	55	30.16	175	98	196	9.3	4.50074	235	198	138	33	2.41	155.56	29.8794	30	25	4.33	28.9	9.5	300.752
3	2	2	2	70	25.24	130	76	167	10.1	4.16469	171	223	127	45	1.37	378.46	54.5987	30	26	4.77	12.6	8.9	293.619
3	2	2	2	61	25.15	148	90	169	4.2	1.75259	148	178	125	45	2.35	315.6	30.1216	27	33	5.65	18	7.8	321.75
3	2	2	2	52	24.74	110	69	139	13	4.46173	154	134	90	35	2.2	222.85	33.5744	10	9	5.65	29	8.6	240.518
3	2	2	2	58	20.74	150	98	139	7.2	2.47111	271	222	159	45	2.57	84.95	27.4457	10	9	5.87	32	4.2	321.782
3	2	2	2	55	26.46	105	70	156	2.5	0.962963	99	210	129	53	1.69	289.25	45.0026	25	41	5.9	18.3	11.7	385.757
3	2	2	2	72	28.45	130	80	144	16.4	5.83111	133	205	144	34	2.69	145.44	24.9196	30	31	7.63	23	10.4	253.782
3	2	2	2	66	26.25	157	96	149	6.4	2.35457	170	263	140	34	2.41	267.97	28.7937	19	19	7.85	39.4	10.3	268.734
3	2	2	2	47	26.46	146	90	197	3.542	1.70247	258	231	194	54	1.48	345	40.179	27	33	8.9	39.8	6.1	226.382
3	1	2	2	56	20.67	130	80	195	12.2	5.87407	160	138	84	34	2.69	98.9	26.2239	12	12	8.95	17.5	6.9	306.243
3	2	2	2	63	29.93	157	123	145	9.4	3.36543	188	118	90	34	2.74	415.98	18.5989	30	26	9.06	38.4	9.5	192.664
3	1	1	2	58	26.13	159	103	174	12.8	5.49926	93	110	60	47	2.3	248.72	23.1477	23	20	9.2	34.6	9.7	216.68
3	1	2	2	57	23.4	150	90	139	7	2.40247	170	227	140	51.7	2.46	317.63	21.4949	24	34	9.2	19.7	3.1	182.2
3	1	1	2	64	30.3	122	69	178	6.6	2.90074	174	242	134	43	1.52	143.41	36.5944	22	19	9.17	35.4	7.8	227.44
3	2	1	2	65	18.1	142	84	140	11.042	3.80247	181	158	72	49	3.31	126.21	20.0267	15	20	11.4	18.4	12.1	302.501
3	2	2	2	50	29.95	146	90	189	10.6	4.94667	179	232	136	37	1.09	246.7	76.1083	19	25	12.4	18.9	2.7	306.243
3	1	2	2	47	27.4	136	89	142	5	1.75309	124	161	98	38	3.65	20.16	14.1773	39	35	12.91	16.8	9.5	193.38
3	2	2	2	60	24.65	122	85	158	23	8.97284	68	90	48	40	2.57	246.7	20.225	25	27	14.3	37.5	5.3	217.622
3	1	2	2	56	21.38	116	60	162	9.2	3.68	179	87	50	34	2.8	359.19	18.5787	12	11	15.4	38.4	8.6	175.202
3	1	2	2	75	20.67	133	80	162	21.2	8.48	122	230	145	33	2.46	304.08	20.3301	23	20	15.6	37.6	9.5	197.294
